# Supplementary material for: Novel Acylselenourea Derivatives: Dual Molecules with Anticancer and Radical Scavenging Activity
Source: Antioxidants (Basel). 2023 Jun 23;12(7):1331. doi: 10.3390/antiox12071331 (PMC10376326; doi:10.3390/antiox12071331)
Supplement: Supplementary file 1 [file antioxidants-12-01331-s001.zip]

Archive with 1 entries (1 files):
- antioxidants-2455574-supplementary.pdf
